# Supplementary material for: Integrating Phenotypic and Gene Expression Linkage Mapping to Dissect Rust Resistance in Chickling Pea
Source: Front Plant Sci. 2022 Apr 7;13:837613. doi: 10.3389/fpls.2022.837613 (PMC9021875; doi:10.3389/fpls.2022.837613)
Supplement: Supplementary file 3 [file Data_Sheet_1.xlsx]

## Sheet: Supplementary Table 1
Supplementary Table 1: Primer sequences used for RT-qPCR analysis.
Gene ID	Transcript ID	Forward	Reverse
Antifungal	a8324_255	TCCTCCTCCGTTTGCACAAAAC	TCAACGGGACTATAGGAACCAC
CellSynt	a103847_43	AACAGTGGCACTTCTTGGGGTACTC	CTGTAAACGCGGTTTGATCTGG
Defense	a15929_195	CGAACCCAAATGTTACATCGAC	CGTCGTATTGGATGCCTTTGTC
Extensin	a1874_641	TACTCTCTCTCACCTTGCCATC	GGTAGTAGTAAGGTTTTGGTGGTG
FKBP	a4242_397	GAATGTGTCTTGGTGAGAAGCG	GAGGAGGTTGGTTTTTCTTCG
Gluc	a9079_226	TCTGCTTATTGGTATACTGTCTATTGG	CCACAACTTCTTGCTTGGATGG
LRR	a16587_204	AAACAGTCTCTCCGGGACAATC	GCATCACCCACCAATGAGTTTC
MatE	a15672_145	AGTGTCTGGATGGACGTTCATG	ATCACAGTCACCACCACCACAG
Pi49	a3776_385	TTGTTGAAGGAAACGGTGGTG	CTGGAAATCCAACACCACCAAC

## Sheet: Supplementary Table 2
Supplementary Table 2. Analysis of variance (ANOVA) for the effects of Genotype, Repetition, interaction between Genotype and Repetition (Genotype.Repetition) and broad-sense heritability for the Disease Severity (DS) scores of Uromyces pisi inoculation under growth chamber and field conditions in the Lathyrus cicera recombinant inbred line (RIL) population (BGE023542 x BGE008277). P-values are i…
Trait	Effect			h2 heritability (%)
	Genotype	Repetition	Genotype.Repetition
DS U. pisi (Growth chamber)	14.2***	16.18***	4.63***	66.3
DS U. pisi (Field)	3.33***	0.23 n.s.	1 n.s.	65.1

## Sheet: Supplementary Table 3
Supplementary Table 3. List of candidate genes underlying Lathyrus cicera pQTLs for rust resistance based on orthologous positions in the Pisum sativum genome.
L. cicera pQTL	P. sativum syntenic region (position)	Gene ID	Start position on P. sativum genome	End position on P. sativum genome	Gene annotation
UpDSIVchamber	chr7LG7: 223229524.. 223390628	Psat7g132800	223222430	223229524	Cyclin + N-terminal domain
UpDSIVchamber		Psat7g132840	223259961	223277978	ATPase family associated with various cellular activities (AAA)
UpDSIVchamber		Psat7g132880	223278488	223282002	Transport and Golgi organisation 2
UpDSIVchamber		Psat7g132920	223289960	223290973	B3 DNA binding domain
UpDSIVchamber		Psat7g132960	223291497	223296076	G-patch domain
UpDSIVchamber		Psat7g133000	223387290	223390628	PPR repeat family
UpDSIIc	chr1LG6: 77494954.. 81003124	Psat1g049720	77494954	77496860	Mitochondrial carrier protein signature
UpDSIIc		Psat1g049760	77541288	77544545	Intracellular membrane-bounded organelle
UpDSIIc		Psat1g049800	77547701	77550380	Methyltransferase domain
UpDSIIc		Psat1g049840	77732588	77739208	Unknown gene
UpDSIIc		Psat1g049880	78405015	78405358	Unknown gene
UpDSIIc		Psat1g049920	78499868	78506148	TIR domain
UpDSIIc		Psat1g049960	78537408	78537793	Unknown gene
UpDSIIc		Psat1g050000	78538590	78544571	TIR domain
UpDSIIc		Psat1g050040	78592173	78595370	Phosphofructokinase
UpDSIIc		Psat1g050080	78733878	78735627	Respiratory-chain NADH dehydrogenase + 49 Kd subunit
UpDSIIc		Psat1g050120	78828415	78830083	Unknown gene
UpDSIIc		Psat1g050160	78851183	78856234	Gamma-glutamyltranspeptidase
UpDSIIc		Psat1g050200	78910586	78911830	2OG-Fe(II) oxygenase superfamily
UpDSIIc		Psat1g050240	78912411	78914631	Methyltransferase domain
UpDSIIc		Psat1g050280	78948773	78950812	Cytidine and deoxycytidylate deaminase zinc-binding region
UpDSIIc		Psat1g050320	79040423	79041028	PRA1 family protein
UpDSIIc		Psat1g050360	79041727	79043821	Thioredoxin
UpDSIIc		Psat1g050400	79103178	79103951	Unknown gene
UpDSIIc		Psat1g050440	79122536	79123765	Cyclin-like F-box
UpDSIIc		Psat1g050480	79217972	79219121	Unknown gene
UpDSIIc		Psat1g050520	79223372	79232933	Cation transport protein
UpDSIIc		Psat1g050560	79304629	79305307	Unknown gene
UpDSIIc		Psat1g050600	79568672	79569291	Plant self-incompatibility protein S1
UpDSIIc		Psat1g050640	79583067	79584617	Unknown gene
UpDSIIc		Psat1g050680	79683387	79683764	Unknown gene
UpDSIIc		Psat1g050720	79716770	79724584	Protein kinase domain
UpDSIIc		Psat1g050760	79735091	79736171	Unknown gene
UpDSIIc		Psat1g050800	79737864	79749537	TRNA synthetases class I (R)
UpDSIIc		Psat1g050840	79926521	79928743	Type I phosphodiesterase / nucleotide pyrophosphatase
UpDSIIc		Psat1g050880	79936254	79940943	Single-strand binding (SSB) domain profile.
UpDSIIc		Psat1g050920	79940369	79941368	Phospholipase A2 histidine active site.
UpDSIIc		Psat1g050960	80116804	80120171	Cation transport protein
UpDSIIc		Psat1g051000	80273772	80277550	Protein kinase domain
UpDSIIc		Psat1g051040	80279874	80280077	TCP-1/cpn60 chaperonin family
UpDSIIc		Psat1g051080	80748252	80748970	Oxidoreductase activity + acting on the aldehyde or oxo group of donors + NAD or NADP as acceptor
UpDSIIc		Psat1g051120	80943484	80947278	Unknown gene
UpDSIIc		Psat1g051160	80953399	80957572	CW-type Zinc Finger
UpDSIIc		Psat1g051200	80953532	80960968	Protein kinase domain
UpDSIIc		Psat1g051240	80986434	80989472	Protein kinase domain
UpDSIIc		Psat1g051320	80993359	81003124	Utp21 specific WD40 associated putative domain
